# Supplementary material for: A gastric cancer LncRNAs model for MSI and survival prediction based on support vector machine
Source: BMC Genomics. 2019 Nov 13;20:846. doi: 10.1186/s12864-019-6135-x (PMC6854775; doi:10.1186/s12864-019-6135-x)
Supplement: Supplementary file 3 — Additional file 3: Table S3. Correlating mRNA and miRNA of 16 feature lncRNAs. The table shows correlating mRNA and miRNA of 16 feature lncRNAs with P-value < 0.05. All data was downloaded from TANRIC. [file 12864_2019_6135_MOESM3_ESM.xlsx]

## Sheet: Sheet1
		correated mRNA	correlation	p-value	miRNA	correlation	p-value
TCGA-STAD	ENSG00000229175.1	ABCC9	-0.451	0.0024	hsa-mir-3141	0.435	5.42e-05
		ADAT2	0.404	0.00715	hsa-mir-3683	0.459	1.88e-05
		ADCY9	-0.471	0.00142	hsa-mir-3913-2	0.568	3.9e-08
		AKT3	-0.412	0.00609	hsa-mir-4325	0.424	8.94e-05
		AMZ2	0.427	0.00426	hsa-mir-548p	0.447	3.22e-05
		APOL4	-0.45	0.00247	hsa-mir-621	0.405	0.000191
		AREG	0.404	0.0072
		ARHGAP20	-0.438	0.00333
		ASAP3	-0.451	0.00239
		ATP2B4	-0.416	0.00553
		BAALC	-0.435	0.00357
		BAHD1	-0.4	0.00781
		BASP1	-0.438	0.00334
		BCAT1	-0.445	0.00277
		BEND5	-0.401	0.00778
		BEST1	-0.415	0.00565
		BICC1	-0.441	0.00308
		BST1	-0.442	0.00297
		C15orf61	0.409	0.00648
		C17orf67	0.469	0.0015
		C17orf71	0.429	0.00409
		C17orf89	0.43	0.00403
		C9orf43	0.438	0.00332
		CALHM2	-0.42	0.00504
		CCBL1	0.409	0.00646
		CCDC132	-0.401	0.00774
		CCDC45	0.477	0.00122
		CCNT1	0.451	0.00239
		CD209	-0.403	0.00745
		CD300C	-0.404	0.00714
		CD300E	-0.402	0.00755
		CD36	-0.444	0.00289
		CD99L2	-0.506	0.000537
		CD99	-0.407	0.00676
		CDC34	0.442	0.00304
		CDH22	0.421	0.0049
		CELSR2	0.433	0.00371
		CERCAM	-0.43	0.00399
		CLCA4	0.463	0.00178
		CLIP4	-0.407	0.00676
		COIL	0.471	0.00144
		COL27A1	0.421	0.00493
		COL8A1	-0.447	0.00265
		COPZ2	-0.413	0.00592
		CPE	-0.403	0.00737
		CR1	-0.404	0.00723
		CRB3	0.416	0.00549
		CRNN	0.436	0.00347
		CTRB2	0.447	0.00264
		DCP1A	0.46	0.0019
		DDR2	-0.408	0.00668
		DDX31	0.48	0.00112
		E2F5	0.441	0.00308
		EGFLAM	-0.431	0.00387
		EPB41L3	-0.457	0.00205
		EXOSC7	0.412	0.00604
		FAM129A	-0.416	0.00555
		FAM169A	0.45	0.00244
		FAM18B	0.4	0.00779
		FAM20A	-0.404	0.00717
		FGF3	0.413	0.00592
		FLRT2	-0.414	0.0058
		FNDC1	-0.409	0.00643
		FNDC8	0.422	0.00486
		FRY	-0.43	0.00399
		GFPT2	-0.447	0.00263
		GLDC	0.411	0.00614
		GLI2	-0.435	0.00356
		GLIS2	-0.43	0.00404
		GPNMB	-0.452	0.00232
		GTF3C4	0.435	0.00358
		GYG1	-0.407	0.00671
		HEATR6	0.429	0.00407
		HEATR7B2	0.435	0.00354
		HERC3	-0.41	0.00639
		HIST1H4C	0.456	0.0021
		HLX	-0.433	0.00372
		HOOK1	0.443	0.00291
		HRH2	-0.436	0.00344
		HS3ST2	-0.416	0.00559
		HSD11B1	-0.433	0.00375
		ID1	0.452	0.00235
		IL1F6	0.408	0.00658
		INTS2	0.459	0.00196
		ITGAM	-0.431	0.00392
		JAKMIP2	-0.425	0.00445
		JAZF1	-0.418	0.00523
		KAZALD1	0.425	0.00449
		KCND2	-0.407	0.00678
		KCNH2	-0.415	0.00568
		KCNJ5	-0.407	0.00673
		KCNJ8	-0.454	0.00224
		KIAA1949	-0.407	0.00679
		KIRREL	-0.407	0.00681
		KRT15	0.41	0.00639
		KRT28	0.557	0.000104
		KRT78	0.475	0.0013
		KRTAP1-5	0.409	0.0064
		LOC100268168	0.615	1.13e-05
		LOC144438	0.402	0.00758
TCGA-STAD	ENSG00000231125.2	C10orf28	0.401	0.00817
		MAPKBP1	0.401	0.00817
		ARFGAP1	0.402	0.00802
		CLDN1	-0.402	0.00802
		UBXN4	0.402	0.00802
		DCAF17	0.402	0.00797
		FHOD1	0.402	0.00797
		CLK2	0.402	0.00792
		PI4KAP1	0.402	0.00792
		SDHAP3	0.402	0.00792
		ZNF440	0.402	0.00789
		METTL3	0.402	0.00787
		ZNF557	0.402	0.00787
		ARHGEF1	0.403	0.00782
		SCARNA12	0.403	0.00782
		SNORD45C	0.403	0.00782
		KIAA1267	0.403	0.00779
		SCAND2	0.403	0.00779
		ZNF600	0.403	0.00777
		DNAJC1	-0.403	0.00774
		ZNF514	0.403	0.00774
		RBBP6	0.403	0.00772
		MST1P2	0.404	0.00769
		PTPN3	0.404	0.00759
		ALDH5A1	0.404	0.00757
		TMPRSS15	0.402	0.00756
		ZNF638	0.405	0.0075
		AVEN	-0.405	0.00747
		HMGXB3	0.405	0.00745
		AMY2B	0.405	0.00743
		ZSCAN22	0.405	0.00743
		ACCS	0.405	0.00738
		SNORD12C	0.403	0.00736
		SEPT7P2	0.406	0.00731
		ANO8	0.406	0.00729
		EWSR1	0.406	0.00726
		DSTN	-0.406	0.00724
		SCARNA27	0.406	0.00724
		GOLGA3	0.407	0.00722
		WDR83	0.407	0.00722
		ZNF124	0.407	0.00722
		ZNF350	0.407	0.00722
		TBCD	0.407	0.00719
		ZNF404	0.407	0.00719
		ZNF506	0.407	0.00717
		PCNT	0.407	0.00715
		NSUN5P2	0.407	0.0071
		ZNF107	0.407	0.0071
		KIAA0664P3	0.407	0.00708
		KCNAB3	0.405	0.00706
		LOC729799	0.408	0.00706
		NRARP	0.408	0.00706
		ZNF767	0.408	0.00701
		SNORA56	0.406	0.00698
		SNORA51	0.406	0.00696
		PPM1H	0.409	0.0069
		FZR1	0.409	0.00685
		NBEAL2	0.409	0.00679
		TRAF4	0.41	0.00674
		PPP2R3B	0.41	0.00672
		SERINC4	0.41	0.00672
		SLC26A11	0.41	0.0067
		SR140	0.41	0.00666
		ULK3	0.41	0.00666
		ZNF573	0.41	0.00666
		CROCCL2	0.411	0.00661
		INTU	0.411	0.00661
		RAB3C	-0.411	0.00661
		DNAJC28	0.411	0.00657
		LDB1	0.411	0.00655
		WIZ	0.411	0.00655
		PRKX	0.411	0.00653
		STK11IP	0.411	0.00653
		SNORD99	0.412	0.00647
		GRIN1	0.412	0.00642
		IWS1	0.412	0.00638
		DEPDC1B	0.413	0.00632
		QRICH2	0.413	0.00632
		RRP7B	0.413	0.0063
		SNORA64	0.413	0.0063
		PPP1CB	-0.413	0.00626
		TJAP1	0.413	0.00626
		SCARNA15	0.411	0.00623
		KCNQ1OT1	0.414	0.0062
		C19orf29	0.414	0.00618
		CDAN1	0.414	0.00616
		TRAPPC2	0.414	0.00616
		LINS1	0.414	0.00614
		INPP5F	0.414	0.00612
		KLHL17	0.415	0.00602
		RPL13	-0.416	0.00594
		SBK1	0.416	0.00592
		VPS33B	0.416	0.0059
		SYCP2	0.416	0.00588
		ENO3	0.416	0.00586
		C14orf135	0.416	0.00582
		ZCCHC4	0.417	0.0058
		TIAL1	0.417	0.00576
		TRPV1	0.417	0.00576
		TRAPPC10	0.417	0.00575
		PICK1	0.418	0.00569
		SNORD102	0.418	0.00569
		U2AF1L4	0.418	0.00561
		GGT1	0.419	0.00549
		PAN2	0.419	0.00549
		PNMA2	-0.419	0.00549
		SNORD1B	0.416	0.00549
		MIDN	0.42	0.00545
		C19orf60	0.42	0.00543
		PIGH	0.42	0.00543
		SNORD29	0.42	0.00543
		POMT2	0.42	0.00538
		C19orf6	0.42	0.00536
		C19orf18	0.42	0.00534
		DTD1	-0.42	0.00534
		SNORA74A	0.418	0.00533
		CDK13	0.421	0.00532
		CEP290	0.421	0.00532
		ATP2A1	0.421	0.00529
		ZNF121	0.421	0.00527
		SNORA21	0.421	0.00524
		ZNF276	0.421	0.00524
		INSL3	0.421	0.00522
		ZNF543	0.422	0.0052
		C21orf58	0.422	0.00513
		PIF1	0.422	0.00511
		SNORD18C	0.423	0.00506
		TYW1B	0.423	0.00505
		DHRS7B	-0.423	0.00503
		SNORD35A	0.423	0.00503
		C20orf96	0.423	0.00501
		KRI1	0.423	0.00501
		OBFC2A	0.423	0.00501
		SF3B1	0.423	0.00501
		SLC25A27	0.424	0.00496
		ZNF117	0.424	0.00496
		MAPK8IP3	0.424	0.00488
		ZNF221	0.424	0.00488
		ZNF273	0.424	0.00488
		DOT1L	0.425	0.00486
		UHRF2	0.425	0.00485
		GIPR	0.425	0.00483
		IER2	0.425	0.00483
		SMYD4	0.425	0.00483
		LRRC37B	0.425	0.0048
		SNORD19	0.422	0.0048
		SNORD59A	0.425	0.0048
		MTMR4	0.426	0.00477
		CDK12	0.426	0.00475
		WHAMM	0.426	0.00475
		SLC35E2	0.426	0.00472
		TTLL3	0.426	0.00469
		SNORA28	0.423	0.00468
		GPR75	0.427	0.00461
		ILF3	0.427	0.00458
		PMPCA	0.428	0.00454
		ZNF577	0.428	0.00454
		ZNF709	0.428	0.00454
		CUL7	0.428	0.00448
		STAT2	0.428	0.00447
		ARHGAP11B	0.429	0.00444
		CLK4	0.429	0.00441
		MCOLN2	0.429	0.00441
		ZNF605	0.429	0.00441
		EFCAB4A	0.429	0.00439
		ZNF235	0.429	0.00438
		ZCCHC11	0.43	0.00435
		ADAMTS6	0.43	0.00433
		PGBD2	0.43	0.0043
		NDOR1	0.43	0.00429
		C14orf143	0.431	0.00426
		TTC21B	0.431	0.00426
		CA5BP	0.431	0.00424
		SNORD24	0.431	0.00423
		GRIPAP1	0.431	0.0042
		KCNH3	0.431	0.0042
		SLC27A3	-0.431	0.00419
		VARS2	0.431	0.00419
		CEP250	0.432	0.00416
		GAPDHS	0.432	0.00416
		KDM5C	0.432	0.00416
		FOXH1	0.432	0.00414
		PRNP	-0.432	0.00413
		ZNF341	0.432	0.00407
		ASB16	0.433	0.00404
		RPL32P3	0.433	0.00404
		TIA1	0.433	0.00404
		C19orf55	0.433	0.00403
		SUDS3	0.433	0.00402
		GTPBP3	0.433	0.00399
		NEIL1	0.434	0.00398
		TIAM2	0.434	0.00398
		TMEM80	0.434	0.00398
		ZNF713	0.434	0.00396
		KDM6B	0.434	0.00395
		LOC150776	0.434	0.00395
		SNORD41	0.431	0.00393
		LOC100128842	0.431	0.00392
		NARF	0.434	0.00391
		SNORD89	0.434	0.00391
		CCDC88C	0.435	0.00387
		NUMB	0.435	0.00384
		TCTEX1D4	0.435	0.00383
		DMTF1	0.436	0.00379
		GRIK1	0.432	0.00379
		ITGB1BP1	-0.436	0.00377
		RSAD1	0.436	0.00377
		GPATCH1	0.436	0.00376
		CDIPT	-0.436	0.00375
		CCDC85B	-0.436	0.00372
		ANAPC5	0.437	0.0037
		NBAS	-0.437	0.00368
		NPPA	0.434	0.00365
		SNORD73A	0.437	0.00364
		TET3	0.437	0.00363
		LOC100271836	0.438	0.00362
		CATSPER2	0.438	0.00361
		FAM184B	0.438	0.00359
		ZFYVE27	0.438	0.00359
		POLG	0.439	0.00354
		SNORD19B	0.439	0.00354
		CEP110	0.439	0.00352
		KIAA1310	0.439	0.00352
		MTMR9L	0.439	0.00352
		CCNJ	0.439	0.00348
		IKBKE	0.439	0.00348
		EME2	0.439	0.00347
		CDC42BPG	0.44	0.00346
		MGC16384	0.44	0.00346
		ZNF567	0.44	0.00346
		SNORD58A	0.44	0.00345
		AP1G2	0.44	0.00341
		SPG7	0.44	0.00341
		RBM33	0.441	0.00336
		ZNF45	0.441	0.00334
		SNORD36B	0.441	0.00331
		CNTROB	0.442	0.00327
		DNMT3A	0.442	0.00326
		MLN	0.439	0.00326
		REXO2	-0.442	0.00326
		TEP1	0.442	0.00325
		INPP5B	0.442	0.00323
		ZFP62	0.442	0.00323
		GNB3	0.443	0.0032
		ZNF101	0.443	0.00319
		FAM71F2	0.44	0.00318
		LOC100271836	0.443	0.00318
		LST-3TM12	0.44	0.00318
		WDR85	0.443	0.00318
		SNORA45	0.443	0.00317
		DCAF16	0.444	0.00315
		CCDC150	0.444	0.00313
		POLN	0.444	0.00312
		YPEL1	0.444	0.00312
		SMURF2	0.444	0.0031
		ARRDC1	0.445	0.00307
		NPIPL3	0.445	0.00307
		CCAR1	0.445	0.00305
		GUF1	0.445	0.00304
		NR2C2	0.445	0.00304
		C21orf90	0.442	0.00303
		IRGQ	0.445	0.00303
		ABCC10	0.445	0.00302
		AKAP8	0.445	0.00302
		SNORA24	0.446	0.003
		SNORA16B	0.442	0.00299
		SNAPC4	0.446	0.00298
		CCDC17	0.442	0.00297
		MSTO2P	0.446	0.00297
		SNORA1	0.446	0.00295
		ANKS3	0.447	0.00292
		DSCR8	0.443	0.00291
		IP6K2	0.447	0.00291
		NAPSA	0.447	0.0029
		ZNF445	0.447	0.0029
		QRICH1	0.448	0.00284
		LHX4	0.445	0.00282
		SNORD50B	0.448	0.00282
		TUBGCP5	0.448	0.00282
		SNORA20	0.449	0.00279
		BTBD19	0.449	0.00278
		LUC7L	0.449	0.00277
		PLCXD2	0.449	0.00274
		SUZ12P	0.45	0.00273
		POLH	0.45	0.00269
		PABPC1L	0.45	0.00267
		NPFF	0.451	0.00266
		TAF1C	0.451	0.00266
		CENPT	0.451	0.00265
		LRP5L	0.451	0.00263
		KIAA0831	0.451	0.00262
		MLL4	0.452	0.00261
		OGT	0.452	0.00261
		RSRC2	0.452	0.00261
		SMEK1	0.452	0.00261
		KIFC2	0.452	0.00259
		MUM1	0.452	0.00259
		SNORD28	0.453	0.00254
		TSSK4	0.453	0.00254
		LOC283922	0.454	0.00248
		SLC7A5P2	0.454	0.00248
		SNORA32	0.454	0.00248
		ZNF182	0.454	0.00243
		RBM41	0.455	0.00242
		WASH3P	0.451	0.00242
		ZBTB49	0.455	0.00242
		ERCC3	0.455	0.0024
		NOL12	0.455	0.0024
		SNORA27	0.455	0.0024
		MICALL2	0.455	0.00237
		DOCK6	0.456	0.00236
		SNORA70	0.456	0.00236
		NPIP	0.456	0.00235
		C12orf51	0.456	0.00234
		TRIM41	0.456	0.00233
		C1orf63	0.456	0.00232
		POFUT2	0.457	0.0023
		ZNF417	0.457	0.0023
		OGFOD2	0.458	0.00225
		TAF8	0.458	0.00225
		CCDC88B	0.458	0.00223
		APBB3	0.459	0.00219
		TRAF1	0.459	0.00219
		PRR5-ARHGAP8	0.459	0.00218
		SNORD35B	0.459	0.00218
		DDX12	0.459	0.00217
		SNORD45B	0.459	0.00217
		SNORD33	0.455	0.00216
		GNAT2	0.459	0.00215
		RAB3D	0.459	0.00215
		SFI1	0.459	0.00215
		SNORA5C	0.459	0.00215
		CYTH1	0.46	0.00211
		PLXNB1	0.46	0.00211
		LOC221442	0.46	0.0021
		ZNF558	0.461	0.00209
		SNORA81	0.461	0.00208
		WDR52	0.461	0.00207
		SFRS11	0.461	0.00206
		ZNF69	0.461	0.00206
		RBM39	0.462	0.00203
		GPRC5D	0.462	0.00201
		ZNHIT1	-0.462	0.00201
		C15orf62	0.462	0.002
		RBM4B	0.463	0.00199
		SNORD36C	0.463	0.00199
		TAS2R14	0.458	0.00199
		C2orf60	0.463	0.00198
		HSD17B7P2	0.463	0.00198
		MAST3	0.463	0.00198
		MPP3	0.463	0.00198
		PMS2L3	0.463	0.00198
		TRIM52	0.463	0.00198
		ZNF621	0.463	0.00197
		CRIPAK	0.464	0.00194
		SNORD96A	0.464	0.00194
		ZNF749	0.464	0.00192
		KDM2B	0.465	0.0019
		FLJ45340	0.465	0.00188
		NXF1	0.465	0.00188
		ATG16L2	0.465	0.00186
		RBM25	0.465	0.00186
		STX16	0.465	0.00185
		SNORD124	0.466	0.00184
		SDCCAG1	0.466	0.00183
		RNF34	0.466	0.00181
		CAPN3	0.467	0.00179
		SLC25A30	0.467	0.00177
		SNORA53	0.467	0.00177
		TUBGCP6	0.468	0.00175
		ZNF738	0.468	0.00175
		ZNF260	0.468	0.00174
		CSDA	-0.468	0.00172
		ESRP2	0.468	0.00172
		PDDC1	0.468	0.00172
		ASMT	0.469	0.00171
		GOLGA4	0.47	0.00165
		TP53BP1	0.47	0.00165
		SDHAP1	0.47	0.00164
		L3MBTL	0.471	0.00159
		ZNF799	0.467	0.00159
		KRTAP5-1	0.472	0.00158
		SNORD12B	0.472	0.00158
		KIAA1984	0.472	0.00157
		ZNF609	0.472	0.00157
		SCNN1D	0.473	0.00154
		SNORA2B	0.468	0.00154
		BMS1P4	0.473	0.00153
		USP49	0.473	0.00153
		HNRNPA2B1	0.473	0.00152
		KIAA0907	0.473	0.00152
		OFD1	0.473	0.00152
		SNORA16A	0.475	0.00147
		AARS2	0.475	0.00145
		SETD1B	0.475	0.00145
		GGA3	0.475	0.00144
		ARGLU1	0.476	0.00142
		SUMO1P3	0.472	0.00141
		RAB17	0.477	0.0014
		DDHD1	0.477	0.00137
		VAMP1	0.477	0.00137
		ZNF140	0.473	0.00137
		SAFB2	0.478	0.00136
		ZNF44	0.478	0.00136
		ZNF30	0.478	0.00135
		DCAF5	0.478	0.00134
		TSC1	0.478	0.00134
		ATXN7L3	0.478	0.00133
		DGCR8	0.479	0.00133
		PLEKHH1	0.479	0.00133
		LOC285359	0.479	0.00132
		ANKDD1A	0.479	0.00131
		MIER2	0.479	0.00131
		LRDD	0.48	0.00127
		ACIN1	0.481	0.00125
		LOC100272146	0.481	0.00125
		ELMOD3	0.481	0.00123
		PNN	0.482	0.00123
		LAPTM4A	-0.482	0.00122
		HKR1	0.482	0.00121
		FNBP4	0.482	0.0012
		LPIN3	0.483	0.00119
		CSDAP1	-0.483	0.00118
		PPP1R9B	0.483	0.00117
		ZNF527	0.478	0.00117
		ZNF808	0.483	0.00117
		SCARNA6	0.479	0.00116
		CNIH2	0.484	0.00114
		ZNF193	0.484	0.00114
		DNAH17	0.48	0.00112
		LOC55908	0.485	0.00112
		LOC100130932	0.485	0.00111
		ZNF266	0.485	0.00111
		SNORD51	0.481	0.0011
		CLK1	0.487	0.00108
		DCDC2B	0.486	0.00108
		SNORA66	0.487	0.00108
		IGSF21	-0.487	0.00107
		SFRS18	0.487	0.00107
		SNORD12	0.487	0.00107
		MGC57346	0.487	0.00106
		SNORA13	0.487	0.00106
		CHAD	0.483	0.00105
		ZNF841	0.488	0.00105
		SNX17	-0.488	0.00104
		CUL9	0.488	0.00103
		ZNF10	0.489	0.00101
		HNRNPH3	0.49	0.000993
		ERBB2	0.49	0.000985
		SNORD5	0.49	0.000985
		HNRNPH1	0.49	0.000981
		CCNT2	0.49	0.000969
		SNORA34	0.486	0.000964
		ZNF432	0.486	0.000954
		COL27A1	0.491	0.00095
		TRIM45	0.491	0.00095
		HOOK2	0.492	0.000931
		SFRS17A	0.492	0.000923
		PARP15	0.492	0.000919
		KDM6A	0.493	0.000916
		SNRNP70	0.493	0.000916
		ZFC3H1	0.493	0.000908
		CCNL2	0.493	0.000901
		CPSF6	0.494	0.000872
		MYSM1	0.495	0.000868
		ZNF443	0.495	0.000854
		LENG8	0.495	0.000847
		LOC100131193	0.496	0.000844
		RPS7	-0.496	0.000844
		PLCXD1	0.497	0.000823
		SNORA9	0.497	0.000823
		RASSF7	0.497	0.000816
		WSB1	0.497	0.000816
		LRRC37A2	0.497	0.000813
		RGL4	0.497	0.000813
		ATG4D	0.497	0.00081
		SETD5	0.497	0.000806
		PABPN1	0.498	0.000793
		MASP2	0.498	0.000787
		ATP8B3	0.498	0.000783
		SNORA15	0.493	0.000777
		SNORA75	0.499	0.000767
		LOC100132247	0.499	0.000764
		ARL17A	0.499	0.000761
		SON	0.5	0.000745
		SNORA62	0.5	0.000742
		PRPF4B	0.5	0.000739
		SNORD46	0.5	0.000739
		ACAD11	0.501	0.000721
		CCNL1	0.502	0.000715
		ZNF674	0.502	0.000712
		ANAPC2	0.502	0.000709
		AGAP5	0.502	0.000706
		SNORA5A	0.502	0.000706
		SYNJ2BP	0.502	0.000703
		AHSA2	0.503	0.000688
		ZNF354B	0.504	0.000671
		ZNF224	0.504	0.000663
		SNORA26	0.505	0.000654
		EHMT1	0.505	0.000646
		EPS8L2	0.505	0.000646
		ZNF335	0.506	0.000641
		VEGFA	0.506	0.000638
		C3orf42	0.506	0.00063
		DDX5	0.506	0.00063
		ZSCAN29	0.506	0.000625
		GNRH1	0.507	0.000619
		MSL1	0.507	0.000612
		ARHGAP8	0.508	0.000604
		SFRS5	0.508	0.000591
		TOP3B	0.508	0.000591
		BPTF	0.509	0.000581
		ZNF513	0.51	0.000571
		ZFP14	0.511	0.000557
		RNF207	0.506	0.000543
		ZNF529	0.512	0.000529
		CEP152	0.513	0.000518
		MAMDC4	0.514	0.000498
		PPIEL	0.515	0.000491
		C14orf102	0.515	0.000485
		SNORA41	0.516	0.000483
		ORMDL1	0.516	0.000479
		CWC25	0.517	0.000464
		POLM	0.518	0.000452
		ENGASE	0.518	0.000448
		SNORA44	0.519	0.000433
		ZNF20	0.52	0.000425
		PRPF39	0.52	0.000424
		C6orf134	0.521	0.000416
		LOC146880	0.521	0.000416
		SNORA48	0.521	0.000407
		BTAF1	0.522	0.000403
		LTB4R2	0.522	0.000402
		PGS1	0.522	0.0004
		SNORD10	0.522	0.000396
		BRWD1	0.523	0.000389
		GGA1	0.523	0.000389
		SNORD69	0.523	0.000389
		TMEM151B	0.523	0.000384
		LY6G5B	0.524	0.000379
		SNORA63	0.525	0.000368
		COX7A2L	-0.526	0.000356
		SYCE2	0.52	0.000353
		LOC440944	0.527	0.000347
		ZNF700	0.527	0.000347
		LUC7L3	0.529	0.00033
		BRE	-0.53	0.000318
		C17orf69	0.53	0.000315
		KRT15	0.53	0.000313
		GIP	0.524	0.000311
		ZNF587	0.531	0.000303
		YJEFN3	0.533	0.000289
		HERC2P2	0.533	0.000285
		RBM5	0.533	0.000285
		RNF44	0.535	0.00027
		CDK5RAP3	0.536	0.000266
		SNORD59B	0.53	0.000257
		AGER	0.538	0.000246
		C17orf56	0.54	0.000235
		PMS2CL	0.54	0.000235
		RAB2B	0.541	0.000229
		SFRS8	0.541	0.000226
		ZNF823	0.542	0.000219
		ZNF223	0.543	0.00021
		SNORA67	0.544	0.000208
		ZNF23	0.544	0.000205
		LOC646851	0.544	0.000203
		ZNF234	0.545	0.0002
		ZNF490	0.546	0.000196
		TNFRSF25	0.546	0.000193
		ZNF692	0.547	0.00019
		FAM193B	0.547	0.000187
		NOXA1	0.547	0.000187
		SPATS1	0.549	0.000176
		SNORA29	0.55	0.000172
		C3orf35	0.55	0.00017
		CCDC130	0.543	0.00017
		DDX17	0.55	0.00017
		SNORD20	0.544	0.000162
		WASH7P	0.553	0.000156
		ANKRD36	0.555	0.000147
		ZNF780B	0.555	0.000145
		PNPLA7	0.556	0.000142
		KIAA1530	0.556	0.00014
		ZNF284	0.556	0.00014
		PRDM15	0.557	0.000136
		SNORD97	0.552	0.000122
		ZNF607	0.561	0.000121
		MDM4	0.561	0.00012
		SFRS14	0.561	0.000119
		SNORA2A	0.554	0.000116
		C11orf35	0.562	0.000114
		TYK2	0.563	0.000113
		HNRPDL	0.563	0.000112
		SNORD2	0.564	0.000107
		AGAP6	0.564	0.000106
		GCFC1	0.566	0.000102
		FBXO9	0.566	0.000101
		SCARNA16	0.568	9.62e-05
		ARHGAP33	0.568	9.34e-05
		LMBR1L	0.571	8.65e-05
		ZGLP1	0.572	8.26e-05
		CG030	0.572	8.22e-05
		CSAD	0.575	7.38e-05
		CCDC14	0.578	6.79e-05
		REV1	0.58	6.21e-05
		EXD3	0.582	5.86e-05
		JMJD7-PLA2G4B	0.582	5.86e-05
		SNORD45A	0.575	5.57e-05
		OCLM	0.584	5.5e-05
		ZNF493	0.584	5.39e-05
		SNORA4	0.589	4.57e-05
		ANKRD23	0.592	4.05e-05
		ZNF708	0.599	3.17e-05
		SETD4	0.601	3e-05
		PCGF3	0.604	2.68e-05
		SNORD1A	0.596	2.46e-05
		GPATCH8	0.607	2.39e-05
		ZNF814	0.608	2.27e-05
		NKTR	0.609	2.2e-05
		KIAA0895L	0.611	2.05e-05
		ZNF431	0.614	1.85e-05
		AKAP8L	0.615	1.77e-05
		INPP5E	0.624	1.24e-05
		TBC1D3	0.626	1.13e-05
		SPRN	0.631	9.46e-06
		PLEKHM1P	0.648	4.77e-06
		EXOC3L	0.682	1.16e-06
		RBM6	0.689	8.67e-07
TCGA-STAD	ENSG00000231394.1	ABCA2	0.401	0.00763
		ABCD4	0.41	0.00627
		ABI2	0.419	0.00515
		ACAD11	0.6	2.09e-05
		ACADVL	0.506	0.000536
		ACCS	0.412	0.00602
		ACP1	-0.516	0.000402
		ADAM19	0.464	0.00174
		ADAM33	0.448	0.00261
		ADAMTS10	0.527	0.000286
		ADAMTS6	0.424	0.00464
		ADAMTSL4	0.491	0.000839
		ADCK4	0.452	0.00233
		ADCY4	0.414	0.00578
		ADCY7	0.506	0.000536
		ADC	0.409	0.00653
		ADORA2A	0.452	0.00237
		AFTPH	-0.427	0.00426
		AGER	0.41	0.00639
		AGPAT4	0.455	0.00218
		AHDC1	0.517	0.000385
		AHNAK2	0.401	0.00774
		AIM1L	0.42	0.00505
		ALDH9A1	-0.413	0.00594
		ALOX12	0.528	0.000272
		ANKDD1A	0.505	0.000546
		ANKRD13D	0.581	4.43e-05
		ANXA2P1	0.416	0.00547
		ARAP1	0.474	0.00134
		ARAP3	0.503	0.00058
		ARHGAP17	0.441	0.00306
		ARHGAP27	0.415	0.00567
		ARHGAP9	0.4	0.00784
		ARHGEF1	0.6	2.13e-05
		ARID5A	0.422	0.0048
		ARV1	-0.442	0.00302
		ARVCF	0.401	0.0077
		ASAM	0.462	0.00183
		ASB1	0.548	0.00014
		ATG16L2	0.57	6.64e-05
		ATN1	0.442	0.00297
		ATP6V1D	-0.427	0.00431
		ATP8B3	0.402	0.0075
		B3GNT5	-0.422	0.0048
		B4GALT5	0.441	0.00306
		BAHCC1	0.412	0.00607
		BCAR1	0.464	0.00172
		BCL9L	0.408	0.00656
		BLZF1	-0.443	0.00293
		BMP1	0.567	7.25e-05
		BRSK1	0.5	0.000646
		BTBD19	0.654	1.97e-06
		C11orf66	0.416	0.00547
		C14orf149	0.41	0.00633
		C16orf74	0.405	0.00705
		C16orf7	0.605	1.75e-05
		C1QTNF6	0.443	0.00294
		C1orf113	0.491	0.00083
		C1orf213	0.435	0.00355
		C1orf31	-0.444	0.00284
		C1orf86	0.421	0.00494
		C20orf135	0.402	0.00747
		C2CD4A	-0.423	0.00475
		C2CD4B	-0.413	0.00597
		C8orf58	0.513	0.000441
		C9orf24	-0.429	0.0041
		CACNB1	0.415	0.00567
		CACNB3	0.414	0.0058
		CAMKK2	0.403	0.0074
		CARD8	0.425	0.00445
		CARNS1	0.538	0.000198
		CASP7	-0.411	0.00619
		CC2D1B	0.424	0.00462
		CCM2	0.51	0.000475
		CD46	-0.448	0.00257
		CDH24	0.405	0.00705
		CDK14	0.42	0.00508
		CENPT	0.563	8.51e-05
		CEP164	0.412	0.00599
		CERCAM	0.401	0.00777
		CHCHD1	-0.416	0.00554
		CHST12	0.413	0.00588
		CLCN6	0.414	0.00578
		CLDN7	-0.403	0.0073
		CLEC2D	0.438	0.00333
		CLIC3	0.453	0.0023
		CLSTN3	0.421	0.00498
		CLTA	-0.407	0.0068
		CNIH2	0.401	0.00763
		COL6A1	0.521	0.000344
		COL7A1	0.404	0.00721
		COMMD1	-0.401	0.00777
		COPZ1	-0.433	0.00369
		CORO6	0.458	0.00202
		COX16	-0.462	0.00181
		COX7A2L	-0.433	0.00373
		CPNE2	0.453	0.0023
		CPXM1	0.47	0.00149
		CREB5	0.512	0.000452
		CROCCL2	0.505	0.000549
		CROCC	0.416	0.00554
		CSF3R	0.437	0.00338
		CUTC	0.412	0.00599
		CXorf65	0.402	0.0075
		CYB5R3	0.412	0.00599
		DBN1	0.481	0.00111
		DDHD1	0.423	0.00471
		DEAF1	0.513	0.000439
		DEF8	0.471	0.00143
		DEK	-0.458	0.00201
		DENND3	0.433	0.00376
		DENND5A	0.474	0.00131
		DLG4	0.515	0.000405
		DMTF1	0.428	0.00416
		DOK4	0.519	0.000357
		DPY19L2	0.402	0.0075
		DZIP1L	0.443	0.0029
		EBF3	0.403	0.00734
		ECE1	0.46	0.00191
		EDA	0.46	0.00191
		EHD2	0.41	0.00633
		ELF3	-0.485	0.000979
		EML3	0.409	0.0065
		EMR4P	0.441	0.00309
		ENO2	0.465	0.0017
		EP400NL	0.469	0.00152
		EPB49	0.532	0.00024
		EVL	0.405	0.00699
		FADS3	0.42	0.0051
		FAM113B	0.439	0.0032
		FAM116B	0.502	0.000612
		FAM160B2	0.422	0.00478
		FAM176B	0.477	0.0012
		FAM20A	0.482	0.00108
		FAM65A	0.43	0.00399
		FBLN1	0.455	0.00215
		FBXL13	0.401	0.00763
		FBXL2	0.468	0.00154
		FBXO17	0.401	0.00763
		FBXO28	-0.512	0.000444
		FBXO34	-0.436	0.00348
		FBXO44	0.411	0.00613
		FCHSD1	0.488	0.00091
		FHL3	0.44	0.00313
		FHOD1	0.408	0.00659
		FHOD3	0.413	0.00594
		FKRP	0.442	0.00303
		FLJ10661	0.471	0.00143
		FLJ45340	0.437	0.00336
		FLOT2	0.401	0.00763
		FMNL1	0.417	0.00539
		FMO1	0.448	0.00261
		FN1	0.419	0.00512
		FNTB	-0.433	0.00376
		FOXA3	-0.441	0.00305
		GALNT11	0.475	0.00128
		GCNT1	-0.401	0.00774
		GDPD5	0.45	0.00248
		GFPT1	-0.417	0.00537
		GIGYF1	0.416	0.00557
		GJC2	0.446	0.00272
		GJD3	0.409	0.00653
		GLIS2	0.45	0.00248
		GMDS	-0.459	0.00195
		GNRH1	0.469	0.00152
		GOLPH3L	-0.436	0.00343
		GPR132	0.495	0.000739
		GPR173	0.416	0.00552
		GPSM1	0.567	7.36e-05
		GXYLT2	0.402	0.00747
		HDAC10	0.465	0.00166
		HDAC7	0.416	0.00554
		HHIPL1	0.43	0.00405
		HINT2	-0.403	0.0073
		HIVEP3	0.45	0.00248
		HMGA2	0.414	0.00583
		HOOK3	0.414	0.00583
		HOXC8	0.467	0.0016
		HOXD4	0.57	6.58e-05
		HPS4	0.426	0.00439
		HSPG2	0.539	0.000194
		HTR7P1	0.433	0.00375
		IFFO1	0.476	0.00126
		IKZF4	0.563	8.38e-05
		INPP5B	0.47	0.00147
		IRF4	0.413	0.00591
		IRF5	0.448	0.00258
		ISYNA1	0.419	0.00517
		JAG2	0.405	0.00708
		JAK3	0.517	0.000387
		JTB	-0.439	0.00327
		KCTD7	0.449	0.00253
		KDM1B	-0.403	0.0073
		KIAA0391	-0.53	0.000258
		KIAA1217	0.42	0.0051
		KIAA1324	-0.48	0.00114
		KIAA1609	0.457	0.00205
		KIFC3	0.447	0.00264
		KLHL29	0.471	0.00142
		L1CAM	0.444	0.00289
		LAMB1	0.452	0.00233
		LAT	0.424	0.00458
		LCAT	0.571	6.4e-05
		LDB1	0.518	0.000373
		LDLRAD2	0.611	1.37e-05
		LEPRE1	0.477	0.00122
		LETM2	0.431	0.00389
		LHFPL3	0.424	0.00462
		LIMK1	0.465	0.00169
		LIX1L	0.415	0.0057
		LLPH	-0.442	0.003
		LMBR1L	0.406	0.00692
		LOC100130872	0.412	0.00605
		LOC100271836	0.406	0.00689
		LOC146880	0.474	0.00133
		LOC162632	0.409	0.00644
		LOC286367	0.401	0.00767
		LOC339047	0.507	0.000517
		LOC646471	0.471	0.00145
		LOC647859	0.414	0.00583
		LOC729603	0.52	0.000348
		LRRC26	-0.463	0.00176
		LZTR1	0.531	0.000251
		MAGIX	-0.408	0.00662
		MAP7D1	0.513	0.000436
		MAPK12	0.521	0.000346
		MAPK8IP3	0.479	0.00116
		MCTS1	-0.401	0.00777
		MDGA1	0.518	0.000369
		MDH1	-0.486	0.000941
		MED21	-0.48	0.00113
		MEGF8	0.412	0.00602
		MGC2752	0.401	0.0077
		MMP2	0.436	0.0035
		MMS19	0.421	0.00491
		MNT	0.426	0.00443
		MRPL34	-0.403	0.00743
		MTMR9L	0.562	8.75e-05
		NAB2	0.405	0.00702
		NBPF10	0.468	0.00155
		NBPF1	0.475	0.00129
		NBPF9	0.431	0.00387
		NCKAP5L	0.436	0.00348
		NCRNA00085	0.556	0.000109
		NDUFA13	-0.5	0.000646
		NDUFA7	-0.415	0.00567
		NDUFB5	-0.421	0.00496
		NDUFC1	-0.463	0.00177
		NFKBID	0.453	0.00227
		NLRP1	0.447	0.00264
		NMNAT2	0.403	0.0074
		NPFF	0.498	0.000681
		NPHP3	0.487	0.000936
		NR3C2	-0.418	0.00534
		NUDT13	0.408	0.00665
		NUMBL	0.496	0.000722
		ORAI2	0.444	0.00284
		OSR1	0.445	0.0028
		PABPC4	0.445	0.00281
		PADI2	0.413	0.00597
		PAPLN	0.483	0.00104
		PARP15	0.457	0.00206
		PCOLCE	0.408	0.00659
		PDLIM7	0.405	0.00711
		PEX13	-0.421	0.00491
		PGAM2	0.46	0.00192
		PHF21A	0.401	0.00763
		PI4KAP2	0.41	0.00631
		PIGF	-0.408	0.00659
		PIP5K1B	-0.458	0.00201
		PISD	0.531	0.00025
		PITPNM2	0.408	0.00659
		PLCG2	0.422	0.00487
		PLD2	0.413	0.00594
		PLEKHG2	0.407	0.00671
		PLEKHM1	0.412	0.00605
		PLOD1	0.412	0.00602
		PLXND1	0.402	0.00753
		PMS2L5	0.426	0.00437
		POFUT2	0.425	0.00445
		POLR2J3	0.431	0.00395
		POU2F2	0.405	0.00699
		PPIEL	0.467	0.0016
		PPP1R12C	0.485	0.000974
		PPP1R9B	0.595	2.58e-05
		PRDM11	0.445	0.00276
		PRDM8	0.407	0.00671
		PSMA6	-0.479	0.00115
		PSTPIP1	0.408	0.00665
		PTH1R	0.426	0.00443
		PTPLAD1	-0.422	0.00484
		PTPN7	0.433	0.00369
		PYROXD2	0.405	0.00702
		RAD52	0.4	0.0078
		RAET1L	0.491	0.000835
		RARA	0.456	0.0021
		RASEF	-0.465	0.00167
		RBM11	-0.402	0.00757
		RELT	0.418	0.00524
		RFK	-0.537	0.000205
		RLIM	-0.458	0.002
		RNF166	0.402	0.00747
		RNF207	0.487	0.000935
		RNF215	0.512	0.000447
		RRN3P2	0.437	0.00341
		RRN3P3	0.542	0.000173
		RUFY3	0.404	0.00714
		S100A3	0.41	0.00633
		SACS	0.459	0.00198
		SCARA3	0.481	0.0011
		SCOC	-0.419	0.00517
		SDC3	0.463	0.00179
		SETD5	0.405	0.00708
		SFI1	0.408	0.00659
		SFXN3	0.496	0.000709
		SGSH	0.456	0.00214
		SGSM2	0.494	0.000761
		SH3GL1	0.421	0.00489
		SHANK3	0.491	0.00082
		SKI	0.556	0.000108
		SLC12A4	0.532	0.000242
		SLC26A10	0.46	0.00191
		SLC26A11	0.484	0.001
		SLC2A11	0.505	0.000546
		SLC2A6	0.561	9.21e-05
		SLC35A3	-0.403	0.0073
		SLC35B3	-0.433	0.00369
		SLC35B4	0.431	0.00389
		SLC39A13	0.469	0.00152
		SLC9A5	0.451	0.00243
		SMEK2	-0.454	0.00224
		SNCAIP	0.524	0.000309
		SNORA34	0.48	0.00113
		SNORA44	0.44	0.00313
		SNORA48	0.41	0.0063
		SNORA55	0.469	0.00152
		SNORA67	0.427	0.00433
		SNORD10	0.482	0.00107
		SORCS2	0.438	0.00328
		SOX14	-0.408	0.00663
		SPAG9	0.438	0.00335
		SPATA20	0.44	0.00317
		SPG7	0.448	0.00258
		SPINK4	-0.419	0.00512
		SPOCD1	0.446	0.0027
		SRP14	-0.412	0.00599
		SSH3	0.434	0.0036
		STAG3L2	0.439	0.00322
		STARD3	0.424	0.0046
		STK10	0.423	0.00467
		STK36	0.471	0.00142
		STK39	-0.495	0.000739
		STX2	0.46	0.00193
		SULF2	0.435	0.00359
		SYNGAP1	0.497	0.000689
		TAF1C	0.461	0.00189
		TCTEX1D4	0.403	0.0073
		TFEC	0.413	0.00594
		TFPI	0.433	0.00371
		THOC5	0.523	0.000321
		TMC7	0.409	0.0065
		TMCO1	-0.461	0.00189
		TMEFF1	0.433	0.00376
		TMEM151A	0.469	0.00151
		TMEM43	0.411	0.00621
		TNFRSF18	0.421	0.00496
		TNFRSF1A	0.481	0.0011
		TNFRSF8	0.45	0.00249
		TNNT3	0.416	0.00558
		TNRC6A	0.491	0.00082
		TPCN2	0.55	0.000133
		TPMT	-0.401	0.00763
		TRAF1	0.438	0.00333
		TRDMT1	0.424	0.00464
		TRIM3	0.419	0.00522
		TRIM66	0.448	0.00257
		TRIOBP	0.415	0.0057
		TRNT1	-0.41	0.0063
		TSNAX	-0.432	0.00384
		TTLL3	0.485	0.000968
		TUBB6	0.456	0.00214
		TUBG2	0.503	0.000594
		TUBGCP6	0.467	0.00161
		UAP1	-0.409	0.0065
		UNKL	0.461	0.00188
		UQCRQ	-0.443	0.00294
		USP35	0.513	0.000439
		VENTX	0.482	0.00108
		WDR59	0.508	0.000508
		WSB1	0.53	0.000256
		XKR9	-0.467	0.0016
		XK	-0.494	0.000761
		ZBTB32	0.491	0.000839
		ZDHHC17	0.412	0.00599
		ZDHHC7	0.436	0.00348
		ZDHHC8	0.547	0.000147
		ZNF346	0.463	0.00179
		ZNF436	0.407	0.0068
		ZNF579	0.466	0.00165
		ZNF622	-0.431	0.00393
TCGA-STAD	ENSG00000236457.1	ATAD3A	0.402	0.007554
		ATF7IP2	0.503	0.000593
		AURKAPS1	0.485	0.000981
		BANF1	0.406	0.006854
		BCCIP	0.532	0.000244
		BCOR	0.414	0.005829
		C10orf119	0.403	0.00737
		C10orf137	0.432	0.003812
		C8orf38	0.409	0.006426
		CBX5	-0.482	0.001078
		CDK12	0.422	0.00483
		CMBL	0.401	0.007755
		CNP	0.409	0.006496
		CNTD2	-0.429	0.004139
		CRYBA2	-0.419	0.005141
		DHRS2	0.418	0.005329
		DUSP2	0.413	0.005946
		FTHL3	0.537	0.000205
		GGPS1	-0.4	0.007837
		HDLBP	-0.432	0.003776
		ICA1	-0.462	0.001801
		IGFBP2	0.44	0.003188
		IKZF5	0.463	0.001774
		IL1A	-0.427	0.004275
		KCNJ10	0.43	0.004045
		KDELC2	-0.404	0.007292
		LAT	0.401	0.007647
		LOC440905	0.443	0.002913
		MAP3K14	0.433	0.00369
		MMP10	-0.424	0.004584
		MTG1	0.46	0.001917
		MYO1B	-0.517	0.00038
		NFXL1	0.528	0.000273
		NR1H3	0.406	0.006977
		NRG1	-0.428	0.004163
		OBP2A	0.439	0.003257
		PA2G4	0.449	0.002556
		PAPPA	-0.43	0.003984
		PARP15	0.437	0.003355
		PMPCA	0.401	0.007769
		PRDX3	0.477	0.001228
		PSTPIP2	0.43	0.003976
		RCE1	0.494	0.000769
		SDCCAG3	0.423	0.004732
		SEC14L4	0.462	0.001808
		SLC25A21	-0.431	0.003931
		SLC7A5P2	0.416	0.005558
		SMNDC1	0.459	0.001958
		SNORA27	0.462	0.00182
		SNORA72	0.43	0.003999
		SNORD37	0.423	0.004715
		STOX1	-0.404	0.007203
		SUMF1	-0.482	0.001061
		TIAL1	0.54	0.000189
		TMEM138	0.416	0.005488
		TRPA1	-0.418	0.00528
		VTI1A	0.409	0.006403
		WNT5A	-0.475	0.00128
		WSB1	0.419	0.005222
		ZBTB7C	-0.408	0.006637
		ZNF627	-0.407	0.006732
TCGA-STAD	ENSG00000237200.1	AACSL	0.441	0.00309
		ABCC3	0.468	0.00174
		ABI1	0.4	0.00822
		ACAD11	0.512	0.000531
		ACAD8	0.576	7.34e-05
		ACADVL	0.402	0.00792
		ACAN	-0.403	0.00772
		ACAP3	0.475	0.00145
		ACCS	0.522	0.000395
		ACIN1	0.472	0.00156
		ACRC	0.569	9.29e-05
		ADAM19	0.44	0.00342
		ADAMTS6	0.429	0.00438
		ADCY6	0.435	0.00385
		ADCY7	0.514	0.000502
		ADIPOR1	-0.41	0.00664
		ADPGK	0.477	0.00137
		AFG3L1	0.683	1.1e-06
		AGAP11	0.449	0.00275
		AGAP5	0.526	0.000355
		AGAP6	0.551	0.000165
		AGER	0.43	0.0043
		AHDC1	0.457	0.00229
		AHI1	0.401	0.00814
		AHSA2	0.601	2.91e-05
		AIM1L	0.5	0.000745
		AKAP8L	0.435	0.00388
		AKAP8	0.458	0.00221
		AKAP9	0.503	0.00068
		AKD1	0.414	0.00572
		ALDH9A1	-0.432	0.00413
		ALG13	0.42	0.00538
		ALKBH8	0.403	0.00777
		ALMS1	0.469	0.00168
		ALOX12	0.563	0.000114
		ALX3	0.445	0.00307
		AMIGO1	-0.46	0.0021
		AMY2B	0.42	0.00536
		ANKDD1A	0.425	0.00481
		ANKHD1-EIF4EBP3	0.474	0.00151
		ANKHD1	0.487	0.00106
		ANKIB1	0.559	0.000129
		ANKLE2	0.411	0.00659
		ANKMY1	0.486	0.0011
		ANKRD10	0.518	0.00045
		ANKRD11	0.597	3.38e-05
		ANKRD13D	0.582	5.96e-05
		ANKRD23	0.444	0.00309
		ANKRD36B	0.513	0.00052
		ANKRD36	0.579	6.44e-05
		ANKRD40	0.492	0.000923
		ANKRD49	0.49	0.000989
		ANKS3	0.51	0.000571
		ANKZF1	0.487	0.00106
		ANO10	-0.5	0.000742
		ANXA2P3	0.41	0.0067
		APBB3	0.449	0.00277
		APOBEC3D	0.532	0.000297
		ARGLU1	0.462	0.002
		ARHGAP11B	0.66	2.82e-06
		ARHGAP17	0.505	0.000652
		ARHGAP21	0.544	0.000208
		ARHGAP27	0.443	0.00321
		ARHGAP33	0.472	0.00159
		ARHGAP42	0.427	0.00465
		ARHGAP9	0.412	0.0064
		ARHGEF1	0.417	0.00578
		ARID1A	0.46	0.00212
		ARID2	0.483	0.00119
		ARID3B	0.429	0.00439
		ARL17A	0.496	0.000833
		ARL17B	0.437	0.00368
		ASB1	0.405	0.0075
		ASCC2	0.42	0.00536
		ASPM	0.427	0.00464
		ASXL1	0.401	0.00817
		ATAD2B	0.47	0.00164
		ATAD5	0.501	0.000736
		ATG16L2	0.566	0.000103
		ATG4B	0.455	0.00238
		ATM	0.519	0.000441
		ATN1	0.481	0.00126
		ATP2A1	0.494	0.000879
		ATP6V0A1	0.413	0.00622
		ATXN2L	0.504	0.000666
		ATXN2	0.565	0.000105
		ATXN7L1	0.513	0.000524
		ATXN7	0.502	0.000712
		B4GALT5	0.409	0.00685
		BAHCC1	0.565	0.000105
		BANP	0.471	0.00161
		BAT1	0.412	0.00647
		BAZ1B	0.453	0.00253
		BAZ2A	0.405	0.00745
		BCL9L	0.583	5.59e-05
		BCORL1	0.448	0.00281
		BCS1L	0.423	0.0051
		BICD1	0.564	0.00011
		BIRC2	0.409	0.00683
		BIRC7	0.496	0.000718
		BLM	0.404	0.00755
		BMS1P4	0.501	0.000724
		BMS1	0.477	0.0014
		BRCA1	0.425	0.00483
		BRD1	0.532	0.000296
		BRD4	0.487	0.00108
		BRD8	0.557	0.000135
		BRD9	0.465	0.00187
		BRPF1	0.479	0.00131
		BTAF1	0.574	7.65e-05
		BTBD12	0.525	0.000368
		BTBD19	0.548	0.000183
		BTNL9	0.527	0.000341
		BUB1B	0.429	0.00442
		BUB3	0.438	0.00358
		C10orf137	0.589	4.54e-05
		C10orf18	0.475	0.00145
		C10orf28	0.475	0.00146
		C10orf4	0.423	0.005
		C11orf35	0.455	0.00239
		C11orf61	0.581	5.99e-05
		C11orf65	0.408	0.00697
		C11orf66	0.476	0.00141
		C12orf51	0.469	0.00169
		C12orf76	0.466	0.00184
		C14orf118	0.415	0.00602
		C14orf145	0.543	0.000214
		C14orf43	0.659	3.04e-06
		C15orf42	0.421	0.00529
		C15orf62	0.461	0.00207
		C16orf46	0.44	0.00342
		C16orf55	0.427	0.00462
		C16orf59	0.401	0.00814
		C16orf7	0.547	0.000185
		C16orf93	0.416	0.0059
		C17orf53	0.436	0.00379
		C17orf68	0.584	5.5e-05
		C17orf69	0.537	0.000252
		C17orf85	0.409	0.00685
		C19orf20	-0.483	0.00117
		C19orf29	0.462	0.00201
		C19orf54	0.482	0.00121
		C19orf55	0.491	0.000954
		C19orf61	0.421	0.00531
		C1orf152	0.526	0.000295
		C1orf159	0.506	0.000638
		C1orf174	0.475	0.00146
		C1orf201	0.449	0.00275
		C1orf63	0.56	0.000122
		C1orf77	0.506	0.00063
		C1orf86	0.464	0.0019
		C1orf91	0.498	0.00078
		C20orf96	0.448	0.00282
		C21orf58	0.48	0.00127
		C21orf90	0.414	0.00581
		C2CD2L	0.462	0.00179
		C2orf44	0.414	0.00616
		C2orf60	0.61	2.1e-05
		C2orf65	0.432	0.00382
		C2orf68	0.498	0.000787
		C3orf35	0.6	3.06e-05
		C3orf42	0.582	5.83e-05
		C4orf21	0.431	0.00422
		C5orf34	0.411	0.00661
		C5orf39	0.508	0.000606
		C6orf134	0.442	0.00325
		C6orf141	0.478	0.00133
		C6orf147	0.545	0.0002
		C6orf164	0.428	0.0045
		C7orf53	0.435	0.00388
		C7orf64	0.47	0.00165
		C8orf44	0.498	0.00079
		CACNB1	0.46	0.00211
		CALB2	0.522	0.000395
		CAPN3	0.463	0.00198
		CAPN8	0.49	0.000973
		CAPRIN2	0.522	0.000402
		CATSPER2	0.637	7.34e-06
		CATSPER3	0.4	0.00825
		CC2D1B	0.452	0.00261
		CCAR1	0.511	0.000557
		CCDC130	0.454	0.0022
		CCDC14	0.605	2.59e-05
		CCDC150	0.557	0.000137
		CCDC157	0.407	0.00712
		CCDC17	0.558	0.000101
		CCDC18	0.468	0.00176
		CCDC21	0.519	0.000441
		CCDC41	0.531	0.00031
		CCDC42B	0.413	0.00632
		CCDC52	0.518	0.000446
		CCDC66	0.439	0.00352
		CCDC77	0.538	0.000249
		CCDC84	0.607	2.37e-05
		CCDC93	0.453	0.0025
		CCDC97	0.431	0.00419
		CCDC99	0.535	0.000274
		CCNL1	0.453	0.00252
		CCNL2	0.527	0.000347
		CCT6P1	0.468	0.00175
		CD63	-0.411	0.00653
		CD70	0.513	0.000518
		CDC23	0.413	0.00626
		CDK10	0.477	0.0014
		CDK13	0.422	0.00517
		CELF1	0.557	0.000137
		CELSR1	0.429	0.00445
		CEMP1	0.454	0.00245
		CENPC1	0.453	0.00252
		CENPE	0.458	0.00225
		CENPJ	0.495	0.000861
		CENPK	0.425	0.00486
		CENPO	0.413	0.00634
		CENPT	0.586	5.08e-05
		CEP110	0.507	0.000612
		CEP135	0.609	2.2e-05
		CEP152	0.549	0.000175
		CEP164	0.481	0.00126
		CEP250	0.416	0.00594
		CEP290	0.535	0.000275
		CEP55	0.434	0.00395
		CG030	0.542	0.000216
		CHAF1A	0.412	0.00644
		CHD2	0.557	0.000106
		CHD7	0.475	0.00146
		CHKB-CPT1B	0.405	0.00745
		CHKB	0.464	0.00192
		CIC	0.507	0.000612
		CIT	0.538	0.000245
		CLCN6	0.539	0.000244
		CLEC2D	0.446	0.00297
		CLK1	0.668	2.01e-06
		CLK2	0.518	0.000448
		CLK3	0.429	0.00441
		CLK4	0.474	0.00147
		CMTM1	0.527	0.00035
		CNKSR1	0.581	6.08e-05
		CNOT3	0.437	0.00364
		CNOT6	0.402	0.00792
		CNTROB	0.459	0.00219
		COBL	0.437	0.00363
		COL2A1	0.451	0.00238
		COLQ	0.402	0.00787
		COPS7B	0.535	0.000271
		CORO6	0.501	0.000724
		CPSF6	0.512	0.000536
		CPSF7	0.49	0.000969
		CREB3	-0.522	0.000402
		CREB5	0.468	0.00175
		CREBBP	0.41	0.00668
		CREBZF	0.476	0.00142
		CRIPAK	0.488	0.00103
		CROCCL2	0.55	0.000168
		CROCC	0.462	0.00201
		CRYGS	0.523	0.000389
		CSAD	0.457	0.00228
		CSNK1G2	0.446	0.00298
		CSPP1	0.536	0.00026
		CSTF3	0.418	0.00561
		CTRL	0.466	0.00181
		CUTC	0.442	0.00326
		CWC25	0.493	0.000901
		CXorf65	0.462	0.00204
		CYP2C9	0.413	0.00628
		CYP2D7P1	0.405	0.00743
		CYP2R1	0.422	0.00517
		CYTH2	0.535	0.00027
		DBF4B	0.54	0.000231
		DCAF5	0.401	0.00804
		DCDC2B	0.576	7.34e-05
		DCLRE1C	0.512	0.000529
		DCST2	0.469	0.00151
		DDHD1	0.519	0.000439
		DDIT3	0.476	0.00141
		DDX11	0.501	0.000733
		DDX12	0.595	3.74e-05
		DDX17	0.487	0.00107
		DDX26B	0.435	0.00383
		DDX46	0.44	0.00342
		DDX51	0.426	0.0047
		DDX55	0.452	0.00255
		DEGS1	-0.455	0.00238
		DENND3	0.432	0.00413
		DGCR8	0.5	0.000758
		DGKA	0.429	0.00436
		DIDO1	0.408	0.00692
		DMBX1	0.404	0.00767
		DMC1	0.41	0.00674
		DMTF1	0.732	1.6e-07
		DMWD	0.452	0.00261
		DMXL2	0.52	0.00042
		DNA2	0.453	0.00253
		DNAH1	0.641	6.26e-06
		DNAJB9	-0.502	0.000712
		DNAJC22	0.421	0.00524
		DNAJC2	0.419	0.0055
		DND1	0.431	0.00419
		DNHD1	0.56	0.000124
		DNMT1	0.439	0.00354
		DOK4	0.404	0.00759
		DOPEY1	0.43	0.00433
		DOT1L	0.509	0.000589
		DSCR8	0.412	0.00608
		E2F2	0.433	0.00399
		E2F7	0.453	0.0025
		E4F1	0.438	0.00357
		ECHDC2	0.441	0.00335
		EDC4	0.482	0.00122
		EFHC1	0.477	0.00139
		EIF2C3	0.43	0.00432
		EIF4ENIF1	0.417	0.00578
		EIF4G3	0.559	0.000128
		ELMOD3	0.443	0.0032
		EME2	0.457	0.00228
		EMILIN3	0.42	0.00541
		EMR4P	0.514	0.000507
		ENO2	0.484	0.00114
		EP300	0.547	0.00019
		EP400NL	0.556	0.00014
		EP400NL	0.63	9.93e-06
		EP400	0.594	3.8e-05
		EPB41	0.426	0.0047
		EPS8L2	0.457	0.00228
		ERCC3	0.486	0.0011
		ESPL1	0.44	0.00345
		ESPN	0.466	0.00183
		EWSR1	0.476	0.00142
		EXOSC10	0.416	0.00594
		EYA3	0.444	0.00285
		EZH1	0.574	7.77e-05
		EZH2	0.507	0.000617
		FAH	-0.415	0.0057
		FAM100A	0.506	0.00063
		FAM113B	0.442	0.00328
		FAM116B	0.437	0.00368
		FAM132A	0.456	0.00236
		FAM133B	0.41	0.00668
		FAM135A	0.426	0.00467
		FAM160A2	0.569	9.29e-05
		FAM160B2	0.403	0.00784
		FAM178A	0.416	0.00584
		FAM184B	0.507	0.000622
		FAM193A	0.438	0.00357
		FAM193B	0.481	0.00125
		FAM38A	0.482	0.00121
		FAM48A	0.401	0.00809
		FAM71F2	0.505	0.000559
		FAM76B	0.477	0.00136
		FAM8A1	-0.481	0.00124
		FAM90A1	0.42	0.00536
		FANCA	0.501	0.000736
		FBRS	0.417	0.00571
		FBXL20	0.425	0.00485
		FBXO46	0.424	0.00491
		FCHSD1	0.558	0.000134
		FER1L4	0.479	0.0013
		FGD2	0.423	0.00503
		FLJ10213	0.439	0.00352
		FLJ10661	0.509	0.000581
		FLJ43663	0.403	0.00772
		FLJ44606	0.5	0.000755
		FLJ45340	0.597	3.42e-05
		FMNL2	0.496	0.000826
		FNBP4	0.69	8.31e-07
		FOXH1	0.432	0.00416
		FOXM1	0.412	0.00644
		FTHL3	0.458	0.0022
		GAGE2A	0.469	0.00152
		GAPDHS	0.526	0.000356
		GAS2L3	0.417	0.00573
		GAS8	0.451	0.00262
		GATA3	0.431	0.00423
		GATAD1	0.461	0.00205
		GBF1	0.435	0.00383
		GCFC1	0.402	0.00792
		GGA1	0.411	0.00655
		GGNBP2	0.49	0.000993
		GIGYF1	0.563	0.000111
		GIPR	0.42	0.00545
		GLS	0.434	0.00396
		GLTSCR1	0.525	0.000369
		GNAT2	0.466	0.00181
		GNB3	0.444	0.00311
		GNRH1	0.606	2.46e-05
		GOLGA2B	0.609	2.24e-05
		GOLGA8A	0.592	4.08e-05
		GOLGA8B	0.416	0.00594
		GON4L	0.553	0.000157
		GPATCH8	0.516	0.000483
		GPR174	0.413	0.00624
		GPR75	0.428	0.00448
		GPR81	0.5	0.000739
		GRAMD1B	0.414	0.0062
		GRIPAP1	0.45	0.00268
		GUCY1B2	0.44	0.00314
		GUSBP1	0.452	0.00261
		HAVCR1	0.476	0.00124
		HCG26	0.412	0.00642
		HCN3	0.496	0.00084
		HDAC10	0.491	0.000954
		HEATR5B	0.411	0.00659
		HELB	0.42	0.00545
		HELLS	0.434	0.00396
		HERC2P2	0.629	1.02e-05
		HERC4	0.472	0.00158
		HIATL2	0.428	0.00447
		HIC2	0.467	0.00177
		HINFP	0.454	0.00245
		HIST3H2BB	0.479	0.00131
		HIVEP3	0.553	0.000155
		HJURP	0.426	0.00475
		HMGA2	0.451	0.00264
		HMGN3	0.454	0.00244
		HMMR	0.413	0.00632
		HNRNPA2B1	0.416	0.00588
		HNRNPH1	0.47	0.00165
		HNRNPH3	0.488	0.00103
		HOXA6	0.475	0.00128
		HOXA9	0.434	0.00398
		HOXB3	0.578	6.68e-05
		HOXB5	0.445	0.00301
		HOXB6	0.524	0.000379
		HOXB8	0.495	0.000847
		HOXB9	0.52	0.000427
		HOXC10	0.489	0.000867
		HOXC11	0.443	0.00322
		HOXC12	0.453	0.00226
		HOXC6	0.518	0.000452
		HOXC8	0.67	1.91e-06
		HOXC9	0.546	0.000192
		HOXD4	0.72	5.38e-08
		HP1BP3	0.534	0.000278
		HPS1	0.408	0.00701
		HPS4	0.521	0.000416
		HSD17B7P2	0.467	0.00179
		HSF4	0.483	0.00117
		HSN2	0.42	0.00545
		HSPA13	-0.533	0.000289
		HSPA7	0.61	2.1e-05
		HSPBAP1	0.468	0.00173
		HSPG2	0.416	0.00584
		IFNAR1	-0.616	1.66e-05
		IGSF9	0.417	0.00576
		IKBKB	0.442	0.00323
		IKZF4	0.633	5.19e-06
		IL18BP	0.545	0.000201
		IL2RB	0.418	0.00561
		ILF3	0.442	0.0033
		ILVBL	-0.498	0.000793
		IMMP1L	0.401	0.00807
		INCENP	0.402	0.00792
		INO80D	0.518	0.00045
		INPP5B	0.474	0.00149
		IP6K2	0.415	0.00604
		IQCE	0.442	0.00325
		IRF3	0.426	0.00475
		IRGQ	0.465	0.00186
		ITFG2	0.451	0.00266
		ITGA3	0.403	0.00782
		JAK3	0.52	0.000425
		JMJD1C	0.43	0.00427
		JMJD7-PLA2G4B	0.417	0.00573
		JUP	0.429	0.00439
		KCNC3	0.404	0.00757
		KCNIP2	0.491	0.000957
		KCNJ14	0.491	0.000961
		KCTD13	0.469	0.00171
		KCTD7	0.507	0.000609
		KDM1A	0.412	0.00644
		KDM2A	0.621	1.38e-05
		KDM2B	0.503	0.000683
		KDM3B	0.493	0.000901
		KDM6A	0.423	0.00508
		KDM6B	0.453	0.00251
		KHDC1L	0.542	0.000172
		KIAA0182	0.555	0.000147
		KIAA0226	0.478	0.00135
		KIAA0284	0.472	0.00156
		KIAA0391	-0.491	0.000965
		KIAA0430	0.45	0.00268
		KIAA0556	0.493	0.000912
		KIAA0562	0.461	0.00204
		KIAA0664P3	0.458	0.00224
		KIAA0753	0.444	0.00314
		KIAA0895L	0.403	0.00772
		KIAA0907	0.56	0.000125
		KIAA1009	0.576	7.15e-05
		KIAA1109	0.436	0.00376
		KIAA1217	0.545	0.000199
		KIAA1267	0.559	0.000129
		KIAA1310	0.54	0.00023
		KIAA1324L	0.419	0.00554
		KIAA1407	0.563	0.00011
		KIAA1731	0.553	0.000155
		KIF11	0.441	0.00334
		KIF18A	0.432	0.00409
		KIF18B	0.522	0.000405
		KIF20A	0.511	0.000543
		KIF20B	0.514	0.0005
		KIF22	0.428	0.00453
		KIF23	0.404	0.00764
		KIF4A	0.411	0.00659
		KIFC2	0.408	0.00703
		KLF7	0.46	0.00214
		KLHL17	0.548	0.000184
		KLHL29	0.5	0.000751
		KLRAQ1	0.433	0.00406
		KNTC1	0.573	7.93e-05
		KRI1	0.441	0.00339
		KRIT1	0.614	1.81e-05
		KRT4	0.484	0.00102
		L3MBTL	0.46	0.00211
		LACE1	0.43	0.00403
		LARP4B	0.405	0.00743
		LAT	0.411	0.00659
		LCAT	0.573	8.09e-05
		LDB1	0.513	0.000513
		LDLRAD2	0.441	0.00331
		LENG8	0.672	1.76e-06
		LHX4	0.494	0.00077
		LMBR1L	0.404	0.00759
		LOC100128288	0.42	0.00534
		LOC100128842	0.655	1.92e-06
		LOC100129637	0.61	2.14e-05
		LOC100130015	0.486	0.00108
		LOC100130557	0.42	0.00539
		LOC100130872	0.534	0.000278
		LOC100130987	0.423	0.0051
		LOC100131193	0.42	0.00541
		LOC100132247	0.661	2.8e-06
		LOC100133331	0.516	0.000483
		LOC100240735	0.463	0.00199
		LOC100271836	0.672	1.72e-06
		LOC100271836	0.555	0.000146
		LOC115110	0.537	0.000258
		LOC146880	0.518	0.00045
		LOC150776	0.651	4.1e-06
		LOC151009	0.431	0.00424
		LOC153684	0.524	0.000383
		LOC220594	0.424	0.00465
		LOC220729	0.446	0.00295
		LOC283922	0.635	7.94e-06
		LOC285074	0.517	0.000462
		LOC286467	0.435	0.00387
		LOC338799	0.597	3.46e-05
		LOC339047	0.604	2.65e-05
		LOC399744	0.408	0.00703
		LOC440905	0.59	3.18e-05
		LOC440944	0.628	1.04e-05
		LOC493754	0.466	0.00184
		LOC642846	0.519	0.000443
		LOC646471	0.4	0.0082
		LOC650623	0.468	0.00154
		LOC654433	0.498	0.000783
		LOC729603	0.487	0.00105
		LOC729799	0.428	0.0045
		LOC90110	0.404	0.00757
		LOC90834	0.645	5.26e-06
		LPIN3	0.461	0.00204
		LRDD	0.562	0.000116
		LRIG2	0.426	0.00467
		LRP5L	0.529	0.000323
		LRRC37A2	0.497	0.00081
		LRRC37B	0.494	0.000893
		LRRC39	0.411	0.00655
		LTB4R2	0.401	0.00809
		LUC7L3	0.567	9.72e-05
		LUC7L	0.566	0.000102
		LY6G5B	0.415	0.006
		LYG1	0.433	0.00404
		LZTR1	0.523	0.000389
		MAGEB2	0.434	0.00362
		MAGED2	-0.454	0.00246
		MAML1	0.502	0.000703
		MAN2C1	0.442	0.00329
		MAP3K14	0.445	0.00307
		MAP3K7	0.405	0.00745
		MAPK8IP3	0.52	0.000429
		MARK3	0.507	0.000622
		MBD6	0.448	0.00283
		MCM8	0.42	0.00539
		MDM4	0.514	0.000502
		MDN1	0.534	0.000276
		ME3	0.473	0.00154
		MED15	0.414	0.00618
		MED17	0.489	0.00101
		MED1	0.439	0.00347
		METT11D1	0.401	0.00812
		MGAT2	-0.437	0.00368
		MGA	0.445	0.00303
		MGC16384	0.642	6.1e-06
		MGEA5	0.641	6.14e-06
		MICAL3	0.446	0.00296
		MICALCL	0.462	0.00202
		MICALL2	0.499	0.000777
		MITD1	0.5	0.000751
		MKI67	0.448	0.00281
		MKL1	0.469	0.0017
		MLL2	0.444	0.00313
		MLL3	0.484	0.00116
		MLL4	0.455	0.00237
		MLLT10	0.578	6.79e-05
		MLLT6	0.441	0.00339
		MLL	0.638	7.16e-06
		MMEL1	0.455	0.00242
		MMS19	0.46	0.00212
		MNT	0.552	0.000161
		MORC2	0.561	0.00012
		MOV10	0.41	0.00672
		MRE11A	0.482	0.00121
		MRI1	0.522	0.000403
		MSH5	0.429	0.00439
		MSL1	0.408	0.00694
		MST1P2	0.571	8.43e-05
		MST1P9	0.5	0.000739
		MSTO2P	0.558	0.000134
		MTMR11	0.406	0.00724
		MTMR3	0.496	0.000844
		MTMR9L	0.555	0.000145
		MUS81	0.445	0.00303
		MYCBP2	0.449	0.00277
		MYO19	0.402	0.00792
		MYO7A	0.458	0.00223
		MYO9B	0.509	0.000589
		MZF1	0.534	0.000276
		NAPSA	0.49	0.000969
		NASP	0.411	0.00651
		NBPF10	0.48	0.00127
		NBPF14	0.51	0.000569
		NBPF9	0.554	0.00015
		NBR2	0.49	0.000973
		NCAPD2	0.444	0.0031
		NCOR2	0.479	0.0013
		NCRNA00085	0.416	0.00582
		NDUFA13	-0.416	0.00582
		NDUFB5	-0.514	0.000504
		NEB	0.436	0.00372
		NEIL3	0.411	0.00661
		NFKBID	0.473	0.00155
		NFRKB	0.637	7.47e-06
		NHS	0.538	0.000246
		NKAIN4	0.445	0.00279
		NKTR	0.621	1.4e-05
		NLRC3	0.493	0.000904
		NLRP1	0.538	0.00025
		NOL12	0.457	0.00231
		NOL9	0.442	0.00327
		NPFF	0.703	4.89e-07
		NPHP3	0.529	0.000327
		NPHP4	0.423	0.00501
		NPIPL3	0.637	7.34e-06
		NPIP	0.571	8.43e-05
		NPPA	0.494	0.000763
		NR2C1	0.617	1.63e-05
		NR2C2	0.461	0.00209
		NRBP2	0.439	0.00352
		NRTN	-0.483	0.00118
		NSUN5P1	0.536	0.000211
		NSUN5P2	0.582	5.89e-05
		NSUN5	0.415	0.006
		NSUN6	0.513	0.000527
		NUDT13	0.429	0.00441
		NUMA1	0.428	0.0045
		NUP107	0.463	0.00196
		NUP62CL	0.45	0.00246
		NXF1	0.552	0.000159
		OBFC2A	0.416	0.00584
		OCLM	0.536	0.000265
		OGFOD2	0.424	0.00498
		OGT	0.512	0.000536
		OMP	0.445	0.00276
		OPA3	0.487	0.00106
		ORAOV1	0.461	0.00207
		ORC2L	0.425	0.00478
		ORMDL1	0.457	0.00229
		OSBPL3	0.41	0.00672
		OTUD3	0.439	0.00348
		OTUD5	0.446	0.003
		PABPC1L	0.522	0.000396
		PABPN1	0.503	0.00068
		PAN2	0.533	0.000291
		PAN3	0.402	0.00799
		PARG	0.446	0.00297
		PARP15	0.599	3.22e-05
		PARP2	0.407	0.00722
		PATL2	0.451	0.0024
		PCF11	0.497	0.00081
		PCNT	0.651	4.08e-06
		PDDC1	0.482	0.0012
		PDE7A	0.482	0.0012
		PGAM2	0.409	0.00679
		PHACTR4	0.548	0.000184
		PHF12	0.428	0.00456
		PHF21A	0.419	0.00552
		PHIP	0.534	0.000278
		PHRF1	0.488	0.00104
		PI4KAP1	0.462	0.00204
		PI4KAP2	0.618	1.03e-05
		PIAS1	0.475	0.00145
		PIF1	0.52	0.000429
		PIK3R6	0.492	0.000942
		PILRB	0.565	0.000104
		PISD	0.426	0.00473
		PITPNM2	0.423	0.00505
		PKD1	0.401	0.00814
		PLA2G6	0.44	0.00342
		PLAC8L1	0.502	0.000712
		PLAG1	0.423	0.00508
		PLCB2	0.426	0.00472
		PLCH2	0.402	0.00757
		PLCXD2	0.431	0.00423
		PLEKHA7	0.439	0.00349
		PLEKHG5	0.415	0.00604
		PLXNA3	0.423	0.0051
		PMS1	0.535	0.000269
		PMS2CL	0.424	0.0049
		PMS2L3	0.487	0.00106
		PMS2L5	0.434	0.00392
		POGZ	0.584	5.53e-05
		POLD4	0.476	0.00143
		POLE	0.552	0.000162
		POLM	0.512	0.00054
		POLQ	0.419	0.00547
		POLR2A	0.545	0.000198
		POLR3E	0.441	0.00333
		POM121	0.431	0.00426
		PPHLN1	0.509	0.000581
		PPIEL	0.52	0.000424
		PPIL2	0.495	0.000847
		PPIP5K1	0.505	0.000644
		PPP1R12C	0.442	0.00326
		PPP1R13L	0.449	0.0028
		PPP1R15A	0.43	0.0043
		PPP1R9B	0.576	7.3e-05
		PPP4R1L	0.666	2.24e-06
		PPRC1	0.482	0.0012
		PRAME	0.546	0.00015
		PRDM10	0.657	3.27e-06
		PRDM15	0.568	9.62e-05
		PRDM2	0.426	0.00475
		PRDM4	0.424	0.00496
		PRDXDD1P	0.499	0.000767
		PRG4	0.409	0.0064
		PROCA1	0.475	0.00147
		PRPF18	0.402	0.00797
		PRPF38B	0.511	0.000545
		PRPF39	0.418	0.00561
		PRR12	0.482	0.00121
		PRR14	0.401	0.00804
		PRRT2	0.524	0.000383
		PRSS50	0.48	0.00113
		PSMA6	-0.426	0.00477
		PTBP2	0.418	0.00563
		PTCH2	0.417	0.00578
		PTK2B	0.432	0.0041
		PTPN7	0.412	0.00644
		PUS1	0.413	0.00622
		PWWP2A	0.406	0.00726
		PYHIN1	0.402	0.00794
		PYROXD2	0.428	0.00453
		R3HDM2	0.438	0.00358
		RAD50	0.404	0.00769
		RAD52	0.589	4.54e-05
		RAD9A	0.481	0.00124
		RAI1	0.431	0.00422
		RALGDS	0.424	0.00495
		RASEF	-0.405	0.00752
		RASSF7	0.466	0.00181
		RBAK	0.411	0.00614
		RBBP6	0.526	0.000353
		RBM11	-0.407	0.00722
		RBM15	0.409	0.0069
		RBM19	0.495	0.000868
		RBM26	0.419	0.0055
		RBM33	0.624	1.23e-05
		RBM39	0.435	0.00385
		RBM41	0.674	1.57e-06
		RBM4B	0.477	0.00139
		RBM5	0.499	0.000767
		RBM6	0.502	0.000718
		REC8	0.449	0.00279
		RECQL5	0.41	0.00672
		REG1A	-0.506	0.000633
		REG3G	-0.432	0.00381
		RERE	0.432	0.00411
		REV1	0.53	0.000318
		REXO1	0.44	0.00342
		RG9MTD3	0.41	0.00666
		RGL4	0.688	9.06e-07
		RNF146	0.401	0.00812
		RNF207	0.651	2.32e-06
		RNF214	0.409	0.00683
		RNF34	0.463	0.00199
		RNF44	0.481	0.00124
		RNF5P1	-0.422	0.0052
		RNPC3	0.427	0.00464
		RP9	0.43	0.00433
		RPL23AP64	0.687	9.17e-07
		RPL32P3	0.547	0.000187
		RPSAP58	-0.495	0.000858
		RRN3P1	0.46	0.00211
		RRN3P2	0.478	0.00136
		RRN3P3	0.538	0.000246
		RRP7B	0.413	0.00622
		RSAD1	0.411	0.00655
		RSRC2	0.432	0.00407
		RUFY1	0.408	0.00692
		RUFY2	0.593	3.92e-05
		RUFY3	0.463	0.00198
[truncated: 5,295 more rows]
