# Supplementary material for: A gastric cancer LncRNAs model for MSI and survival prediction based on support vector machine
Source: BMC Genomics. 2019 Nov 13;20:846. doi: 10.1186/s12864-019-6135-x (PMC6854775; doi:10.1186/s12864-019-6135-x)
Supplement: Supplementary file 4 — Additional file 4: Table S4. Characteristics of patients in the MSI-H and MSS cohorts. [file 12864_2019_6135_MOESM4_ESM.xlsx]

## Sheet: Sheet1
Table S4.Characteristics of patients in the MSI-H and MSS cohorts
		MSI-H	MSS	p-value
Age	18-64	7	48	p>0.05
	>64	23	56
Sex	Male	10	71	p>0.05
	Female	20	33
